# Supplementary material for: Clinical Utility and Genomic Landscape of Comprehensive Genomic Profiling in Biliary Tract Tumors: A Single-Center Real-World Study
Source: Cancers (Basel). 2026 Jul 8;18(14):2189. doi: 10.3390/cancers18142189 (PMC13406710; doi:10.3390/cancers18142189)
Supplement: Supplementary file 1 [file cancers-18-02189-s001.zip]

Archive with 1 entries (1 files):
- cancers-4406836-supplementary.pdf
